# Supplementary material for: Regioselective Synthesis of 5- and 3-Hydroxy-N-Aryl-1H-Pyrazole-4-Carboxylates and Their Evaluation as Inhibitors of Plasmodium falciparum Dihydroorotate Dehydrogenase
Source: Molecules. 2022 Jul 25;27(15):4764. doi: 10.3390/molecules27154764 (PMC9332393; doi:10.3390/molecules27154764)
Supplement: Supplementary file 1 [file molecules-27-04764-s001.zip]

Archive with 1 entries (1 files):
- molecules-1813085-supplementary.pdf
